# Supplementary material for: New Mitogenomes from the Genus Ablabesmyia (Diptera: Chironomidae, Tanypodiinae): Characterization and Phylogenetic Implications
Source: Insects. 2025 Feb 7;16(2):178. doi: 10.3390/insects16020178 (PMC11856422; doi:10.3390/insects16020178)
Supplement: Supplementary file 1 [file insects-16-00178-s001.zip]

Archive with 10 entries (10 files):
- Figure S1.tif
- Figure S2.tif
- Figure S3.tif
- Figure S4.tif
- Figure S5.tif
- Figure S6.tif
- Figure S7.tif
- Figure S8.tif
- Figure S9.tif
- Table S1.pdf
